# Supplementary material for: Meristic co‐evolution and genomic co‐localization of lateral line scales and vertebrae in Central American cichlid fishes
Source: Ecol Evol. 2024 Sep 15;14(9):e70266. doi: 10.1002/ece3.70266 (PMC11402520; doi:10.1002/ece3.70266)
Supplement: Supplementary file 1 — Table S1. [file ECE3-14-e70266-s001.xlsx]

## Sheet: Data Midas
Species	Lake	Abdominal Vertebrae	Caudal Vertebrae	Total Vertebrae	Upper Lateral Line Scales	Lower Lateral Line Scales	Total Lateral Line Scales
A. amarillo	Xiloa	14	16	30	22	11	33
A. amarillo	Xiloa	14	16	30	22	11	33
A. amarillo	Xiloa	14	16	30	21	11	32
A. amarillo	Xiloa	14	16	30	21	11	32
A. amarillo	Xiloa	14	15	29	21	11	32
A. amarillo	Xiloa	14	16	30	21	11	32
A. amarillo	Xiloa	14	16	30	22	10	32
A. amarillo	Xiloa	14	16	30	21	11	32
A. amarillo	Xiloa	14	16	30	21	13	34
A. amarillo	Xiloa	14	15	29	22	11	33
A. amarillo	Xiloa	14	16	30	20	10	30
A. amarillo	Xiloa	14	17	31	20	11	31
A. amarillo	Xiloa	14	16	30	21	10	31
A. amarillo	Xiloa	14	16	30	23	11	34
A. amarillo	Xiloa	14	16	30	21	10	31
A. amarillo	Xiloa	14	16	30	22	10	32
A. astorquii	Apoyo	13	15	28	19	8	27
A. astorquii	Apoyo	14	15	29	23	12	35
A. chancho	Apoyo	14	15	29	21	14	35
A. chancho	Apoyo	14	16	30	21	13	34
A. flaveolus	Apoyo	14	15	29	21	10	31
A. flaveolus	Apoyo	14	15	29	21	11	32
A. flaveolus	Apoyo	14	16	30	21	11	32
A. flaveolus	Apoyo	14	15	29	23	11	34
A. globosus	Apoyo	15	14	29	20	11	31
A. globosus	Apoyo	15	14	29	21	11	32
A. globosus	Apoyo	14	16	30	21	11	32
A. globosus	Apoyo	15	15	30	23	12	35
A. globosus	Apoyo	15	16	31	22	13	35
A. sagittae	Xiloa	14	16	30	21	11	32
A. sagittae	Xiloa	14	16	30	22	11	33
A. sagittae	Xiloa	14	16	30	23	10	33
A. sagittae	Xiloa	14	16	30	22	10	32
A. sagittae	Xiloa	14	16	30	22	12	34
A. sagittae	Xiloa	14	16	30	21	12	33
A. sagittae	Xiloa	14	16	30	21	11	32
A. sagittae	Xiloa	14	15	29	22	11	33
A. sagittae	Xiloa	14	16	30	22	10	32
A. sagittae	Xiloa	14	16	30	21	10	31
A. sagittae	Xiloa	14	16	30	21	11	32
A. sagittae	Xiloa	14	15	29	22	11	33
A. sagittae	Xiloa	14	16	30	22	11	33
A. sagittae	Xiloa	14	16	30	22	11	33
A. sagittae	Xiloa	14	16	30	24	11	35
A. sagittae	Xiloa	14	16	30	21	9	30
A. sagittae	Xiloa	14	16	30	22	9	31
A. sagittae	Xiloa	14	15	29	21	12	33
A. sagittae	Xiloa	14	16	30	20	10	30
A. sagittae	Xiloa	14	16	30	23	10	33
A. sagittae	Xiloa	14	16	30	18	10	28
A. sagittae	Xiloa	14	16	30	22	11	33
A. labiatus	Lake Managua	14	15	29	20	12	32
A. labiatus	Lake Managua	14	16	30	21	11	32
A. labiatus	Lake Managua	14	16	30	21	11	32
A. labiatus	Lake Managua	14	16	30	22	11	33
A. labiatus	Lake Managua	14	16	30	22	12	34
A. labiatus	Lake Managua	14	16	30	20	12	32
A. labiatus	Lake Managua	14	16	30	21	12	33
A. labiatus	Lake Managua	14	16	30	22	12	34
A. labiatus	Lake Managua	14	16	30	21	12	33
A. labiatus	Lake Managua	14	16	30	22	12	34
A. labiatus	Lake Managua	14	16	30	21	12	33
A. labiatus	Lake Managua	14	16	30	21	12	33
A. supercilius	Apoyo	14	16	30	19	11	30
A. tolteca	Asos. Managua	14	16	30	22	11	33
A. tolteca	Asos. Managua	14	14	28	22	12	34
A. tolteca	Asos. Managua	14	16	30	20	10	30
A. tolteca	Asos. Managua	14	16	30	20	10	30
A. tolteca	Asos. Managua	14	16	30	21	12	33
A. tolteca	Asos. Managua	14	16	30	21	13	34
A. tolteca	Asos. Managua	14	15	29	22	12	34
A. tolteca	Asos. Managua	14	16	30	20	12	32
A. tolteca	Asos. Managua	14	16	30	22	12	34
A. tolteca	Asos. Managua	14	16	30	20	11	31
A. tolteca	Asos. Managua	14	16	30	20	13	33
A. tolteca	Asos. Managua	14	16	30	20	11	31
A. tolteca	Asos. Managua	14	15	29	23	12	35
A. tolteca	Asos. Managua	15	16	31	20	13	33
A. tolteca	Asos. Managua	14	16	30	22	12	34
A. tolteca	Asos. Managua	14	16	30	22	13	35
A. tolteca	Asos. Managua	14	15	29	22	11	33
A. tolteca	Asos. Managua	14	16	30	23	13	36
A. tolteca	Asos. Managua	14	16	30	22	11	33
A. tolteca	Asos. Managua	14	15	29	21	13	34
A. viridis	Xiloa	14	16	30	18	10	28
A. viridis	Xiloa	14	15	29	21	12	33
A. viridis	Xiloa	14	16	30	23	11	34
A. viridis	Xiloa	14	15	29	24	11	35
A. xiloaensis	Xiloa	14	16	30	22	9	31
A. xiloaensis	Xiloa	12	15	27	22	10	32
A. xiloaensis	Xiloa	14	16	30	21	10	31
A. xiloaensis	Xiloa	14	15	29	20	11	31
A. xiloaensis	Xiloa	14	16	30	19	11	30
A. xiloaensis	Xiloa	14	16	30	22	10	32
A. xiloaensis	Xiloa	14	16	30	21	10	31
A. xiloaensis	Xiloa	14	16	30	20	10	30
A. zaliosus	Apoyo	14	16	30	22	12	34
A. zaliosus	Apoyo	14	16	30	22	12	34
A. citrinellus	Lake Managua	14	16	30	19	12	31
A. citrinellus	Masaya	14	16	30	20	11	31
A. citrinellus	Masaya	14	16	30	24	14	38
A. citrinellus	Lake Nicaragua	14	16	30	21	13	34
A. citrinellus	Apoyeque	14	16	30	21	9	30
A. citrinellus	Apoyeque	14	16	30	20	11	31
A. citrinellus	Apoyeque	14	16	30	18	12	30
A. citrinellus	Apoyeque	14	16	30	19	11	30
A. citrinellus	Apoyeque	14	15	29	21	10	31
A. citrinellus	Apoyeque	14	16	30	21	11	32
A. citrinellus	Apoyeque	14	16	30	21	12	33
A. citrinellus	Masaya	14	15	29	21	12	33
A. citrinellus	Lake Managua	14	16	30	21	12	33
A. citrinellus	Asos. Leon	14	16	30	21	12	33
A. citrinellus	Asos. Leon	14	16	30	21	12	33
A. citrinellus	Asos. Leon	14	16	30	21	12	33
A. citrinellus	Asos. Leon	14	16	30	21	12	33
A. citrinellus	Asos. Leon	14	16	30	21	12	33
A. citrinellus	Asos. Leon	14	16	30	21	12	33
A. citrinellus	Asos. Leon	14	17	31	22	13	35
A. citrinellus	Asos. Leon	14	16	30	21	13	34
A. citrinellus	Asos. Leon	14	16	30	21	12	33
A. citrinellus	Asos. Leon	14	16	30	21	10	31
A. citrinellus	Asos. Leon	14	16	30	22	12	34
A. citrinellus	Asos. Leon	14	16	30	21	12	33
A. citrinellus	Masaya	14	15	29	22	12	34
A. citrinellus	Apoyeque	14	16	30	19	12	31
A. citrinellus	Apoyeque	14	16	30	20	11	31
A. citrinellus	Apoyeque	14	16	30	21	12	33
A. citrinellus	Apoyeque	14	16	30	20	11	31
A. citrinellus	Apoyeque	14	16	30	22	12	34
A. citrinellus	Lake Managua	14	16	30	21	12	33
A. citrinellus	Lake Managua	14	16	30	22	14	36
A. citrinellus	Lake Managua	14	16	30	22	11	33
A. citrinellus	Asos. Leon	14	14	28	22	12	34
A. citrinellus	Asos. Leon	14	15	29	19	13	32
A. citrinellus	Asos. Leon	14	17	31	21	14	35
A. citrinellus	Apoyeque	14	16	30	21	12	33
A. citrinellus	Apoyeque	14	16	30	21	12	33
A. citrinellus	Apoyeque	14	16	30	21	12	33
A. citrinellus	Apoyeque	14	16	30	22	11	33
A. citrinellus	Asos. Leon	14	16	30	20	12	32
A. citrinellus	Asos. Leon	14	16	30	21	11	32
A. citrinellus	Tiscapa	14	16	30	22	12	34
A. citrinellus	Lake Managua	14	16	30	22	12	34
A. citrinellus	Lake Managua	14	15	29	20	12	32
A. citrinellus	Lake Managua	14	16	30	21	12	33
A. citrinellus	Lake Managua	14	16	30	22	12	34
A. citrinellus	Apoyeque	14	16	30	20	12	32
A. citrinellus	Tiscapa	14	15	29	22	12	34
A. citrinellus	Tiscapa	14	16	30	20	13	33
A. citrinellus	Tiscapa	14	16	30	21	12	33
A. citrinellus	Tiscapa	14	15	29	22	12	34
A. citrinellus	Tiscapa	14	16	30	20	12	32
A. citrinellus	Tiscapa	14	16	30	22	12	34
A. citrinellus	Tiscapa	14	16	30	20	13	33
A. citrinellus	Tiscapa	14	16	30	19	13	32
A. citrinellus	Tiscapa	14	16	30	21	12	33
A. citrinellus	Tiscapa	14	16	30	22	11	33
A. citrinellus	Tiscapa	14	16	30	23	11	34
A. citrinellus	Tiscapa	14	16	30	22	12	34
A. citrinellus	Tiscapa	14	16	30	21	13	34
A. citrinellus	Tiscapa	14	16	30	19	13	32
A. citrinellus	Tiscapa	14	16	30	21	12	33
A. citrinellus	Masaya	14	15	29	21	13	34
A. citrinellus	Masaya	14	16	30	21	12	33
A. citrinellus	Masaya	14	15	29	21	11	32
A. citrinellus	Lake Managua	14	16	30	21	14	35
A. citrinellus	Lake Managua	14	16	30	20	12	32
A. citrinellus	Lake Managua	14	16	30	20	12	32
A. citrinellus	Lake Managua	14	16	30	20	12	32
A. citrinellus	Lake Managua	14	15	29	21	10	31
A. citrinellus	Lake Nicaragua	14	16	30	21	12	33
A. citrinellus	Lake Nicaragua	14	16	30	20	12	32
A. citrinellus	Lake Nicaragua	14	16	30	22	12	34
