# Supplementary material for: Meristic co‐evolution and genomic co‐localization of lateral line scales and vertebrae in Central American cichlid fishes
Source: Ecol Evol. 2024 Sep 15;14(9):e70266. doi: 10.1002/ece3.70266 (PMC11402520; doi:10.1002/ece3.70266)
Supplement: Supplementary file 2 — Table S2. [file ECE3-14-e70266-s002.xlsx]

Upper Lateral Line Scales	Lower Lateral Line Scales	Total Lateral Line Scales	Abdominal Vertebrae	Caudal Vertebrae	Total Vertebrae	IND	1_5168987	1_7125281	1_7399240	1_14334230	1_16662883	1_16662892	1_16831481	1_17473442	1_17623199	1_21484573	1_23091757	1_24989551	1_26356352	1_27257499	1_28824769	1_33448858	1_33448933	1_40769938	1_41316801	1_41960301	2_5886983	2_5886927	2_5958661	2_5958674	2_7638367	2_8611115	2_11166940	2_11365380	2_11360735	2_13292501	2_13292495	2_16044766	2_16496444	2_16491270	2_16749202	2_17787659	2_21242302	2_22781423	2_22944243	2_24872820	2_25364986	2_25457631	2_26793603
							LG01	LG01	LG01	LG01	LG01	LG01	LG01	LG01	LG01	LG01	LG01	LG01	LG01	LG01	LG01	LG01	LG01	LG01	LG01	LG01	LG02	LG02	LG02	LG02	LG02	LG02	LG02	LG02	LG02	LG02	LG02	LG02	LG02	LG02	LG02	LG02	LG02	LG02	LG02	LG02	LG02	LG02	LG02
							0	4.756	4.971	27.957	31.856	32.149	33.489	33.931	34.435	39.372	41.429	41.719	43.36	45.824	48.743	58.822	58.8222	67.79	68.258	68.517	0	0.02	0.026	0.0262	1.645	4.605	9.231	9.45	9.52	15.641	15.6412	19.538	19.66	19.797	20.532	23.054	30.659	32.525	32.547	34.218	36.378	37.116	38.265
17	13	30	14	16	30	F2_455	h	h	h	a	a	a	a	a	a	h	h	h	h	h	h	h	h	h	h	h	h	h	h	h	h	h	h	h	h	a	a	a	a	a	a	a	a	a	a	a	a	a	a
20	8	28	14	16	30	F2_456	b	b	b	b	b	b	b	b	b	b	b	b	b	b	b	b	b	h	h	h	a	a	a	a	a	a	a	a	a	a	a	a	a	a	a	a	a	a	a	a	h	h	h
21	10	31	14	16	30	F2_457	a	a	a	a	b	b	h	h	h	h	h	b	b	b	b	b	b	b	b	b	h	h	h	h	h	h	h	h	h	a	a	a	a	a	a	a	a	a	a	-	a	a	a
19	2	21	14	16	30	F2_458	h	h	h	h	h	h	h	-	h	h	h	h	h	h	h	h	h	h	h	h	a	a	a	a	a	a	a	a	a	a	a	a	a	a	a	a	a	a	a	-	a	a	a
18	7	25	14	16	30	F2_460	h	h	h	h	h	h	h	-	h	h	h	h	h	h	h	h	h	a	a	a	a	a	a	a	a	a	a	a	a	a	a	a	a	a	a	a	h	h	h	h	h	h	h
19	12	31	14	16	30	F2_461	b	b	b	b	b	b	b	b	b	b	b	b	b	b	b	b	b	b	b	b	h	h	h	h	h	h	b	b	b	b	b	b	b	b	b	b	b	b	b	b	b	b	b
21	11	32	14	16	30	F2_462	h	h	h	h	h	h	h	h	h	h	h	h	h	h	h	h	h	a	a	a	h	h	h	h	h	h	h	h	h	h	h	h	h	h	h	h	h	h	h	h	h	h	h
22	12	34	14	16	30	F2_464	h	h	h	h	a	a	a	a	a	a	a	a	h	h	h	h	h	h	h	h	b	b	b	b	b	b	b	b	b	b	b	b	b	b	b	b	b	b	b	b	b	b	b
20	11	31	14	16	30	F2_466	h	h	h	a	a	a	a	a	a	h	h	h	h	h	h	h	h	h	h	h	a	a	a	a	a	a	a	a	a	a	a	a	a	a	a	a	h	h	h	h	h	h	h
22	11	33	14	16	30	F2_467	h	h	h	b	b	b	b	b	b	b	b	b	b	b	b	b	b	b	b	b	a	a	a	a	a	a	a	a	a	a	a	a	a	a	a	a	a	a	a	a	a	a	a
17	12	29	14	17	31	F2_468	h	h	h	h	h	h	h	h	h	h	h	h	h	h	h	h	h	h	h	h	b	b	b	b	b	b	b	b	b	b	b	b	b	b	b	b	b	b	b	b	b	b	b
20	11	31	14	16	30	F2_469	h	h	h	h	h	h	h	h	-	h	a	a	a	a	a	a	a	a	a	a	b	b	b	b	b	b	b	b	b	b	b	b	b	b	b	b	b	b	b	b	b	b	b
17	12	29	14	16	30	F2_470	h	h	h	h	h	h	h	h	h	h	h	h	h	h	h	b	b	b	b	b	h	h	h	h	h	h	h	h	h	h	h	h	h	h	h	h	h	h	h	h	h	h	h
20	12	32	14	15	29	F2_471	b	b	b	b	b	b	b	b	b	b	b	b	b	b	b	h	h	h	h	h	h	h	h	h	h	h	h	h	h	h	h	h	h	h	h	h	h	h	h	h	h	h	h
16	9	25	14	16	30	F2_472	h	h	h	h	h	h	h	h	h	h	h	h	h	h	h	h	h	h	h	h	b	b	b	b	b	b	b	b	b	b	b	b	b	b	b	b	b	b	b	b	b	b	b
20	13	33	14	16	30	F2_473	h	h	h	h	h	h	h	h	h	h	h	h	h	h	h	h	h	h	h	h	b	b	b	b	b	b	b	b	b	b	b	h	h	h	h	h	h	h	h	h	h	h	h
21	13	34	14	16	30	F2_474	h	h	h	b	b	b	b	b	b	b	b	b	b	b	b	b	b	b	b	b	b	b	b	b	b	b	h	h	h	h	h	h	h	h	h	h	a	a	a	a	a	a	a
20	10	30	14	16	30	F2_475	h	h	h	h	h	h	h	h	h	h	h	h	h	h	h	h	h	h	h	h	h	h	h	h	h	h	h	h	h	h	h	h	h	h	h	h	h	h	h	h	h	h	h
12	10	22	14	16	30	F2_476	b	b	b	b	b	b	b	b	b	b	b	b	b	b	b	b	b	b	b	b	h	h	h	h	h	h	h	h	h	h	h	h	h	h	h	h	h	h	h	h	a	a	a
20	10	30	14	16	30	F2_477	a	a	a	b	b	b	b	b	b	b	b	b	b	b	b	b	b	b	b	b	h	h	h	h	h	h	h	h	h	a	a	a	a	a	a	a	a	a	a	a	a	a	a
19	10	29	14	16	30	F2_478	h	h	h	h	h	h	h	h	h	h	h	h	h	h	h	h	h	h	h	h	h	h	h	h	h	h	h	h	h	h	h	h	h	h	h	h	h	h	h	h	h	h	h
17	8	25	14	16	30	F2_479	b	b	b	b	b	b	b	b	b	b	b	b	b	b	b	b	b	b	b	b	h	h	h	h	h	h	h	h	h	h	h	h	h	h	h	h	b	b	b	b	b	b	b
21	8	29	14	16	30	F2_482	b	b	b	b	b	b	b	b	b	b	b	b	b	b	b	b	b	b	b	b	b	b	b	b	b	b	b	b	b	b	b	b	b	b	b	b	b	h	h	h	h	h	h
22	14	36	14	17	31	F2_483	b	b	b	h	h	h	h	h	h	h	h	h	h	h	h	b	b	b	b	b	b	b	b	b	b	b	b	b	b	b	b	b	b	b	b	b	h	h	h	h	h	h	h
19	12	31	14	16	30	F2_484	-	b	b	b	b	b	b	-	-	b	b	b	b	b	b	b	b	b	b	b	h	h	h	h	a	a	a	a	a	a	a	a	a	a	a	a	a	a	a	a	a	a	a
20	12	32	14	16	30	F2_485	b	b	b	a	a	a	a	a	a	a	a	a	a	a	a	a	a	a	a	a	a	a	a	a	a	a	a	a	a	a	a	a	a	a	a	a	a	a	a	a	a	a	a
20	13	33	14	16	30	F2_486	a	h	h	h	h	h	h	h	h	h	h	h	h	h	h	b	b	b	b	b	a	a	a	a	a	a	a	a	a	h	h	h	h	h	h	h	h	h	h	h	h	h	h
13	12	25	14	16	30	F2_487	a	a	a	a	a	a	a	a	a	a	a	a	a	a	a	a	a	a	a	a	a	a	a	a	a	a	a	a	a	h	h	h	h	h	h	h	h	h	h	h	h	h	h
15	11	26	14	16	30	F2_488	h	h	h	h	b	b	b	b	b	b	b	b	b	b	b	b	b	h	h	h	h	h	h	h	h	h	h	h	h	h	h	h	h	h	h	h	h	a	a	a	a	a	a
21	10	31	14	16	30	F2_489	-	a	a	a	-	-	a	-	a	a	a	-	a	a	h	h	h	-	h	h	h	h	h	h	h	h	b	b	b	b	b	b	b	b	b	h	h	h	h	-	h	h	h
19	10	29	14	17	31	F2_490	h	h	h	h	h	h	h	h	-	h	h	h	h	h	h	h	h	h	h	h	h	h	h	h	h	h	h	h	h	b	b	b	b	b	b	b	b	b	b	b	b	b	b
15	8	23	14	16	30	F2_491	h	h	h	h	h	h	h	h	h	h	h	h	h	h	b	h	h	h	h	h	h	h	h	h	h	h	h	h	h	h	h	h	h	h	h	h	h	h	h	h	h	h	h
17	9	26	14	16	30	F2_492	b	b	b	h	h	h	h	-	h	h	h	h	h	h	h	h	h	-	h	h	h	h	h	h	h	h	h	h	h	h	h	h	h	h	h	h	h	h	h	h	h	h	h
18	10	28	14	16	30	F2_493	b	b	b	h	h	h	h	-	h	h	h	h	h	h	-	h	h	h	h	h	h	h	h	h	h	h	h	h	h	h	h	h	h	h	h	h	h	h	h	h	h	h	h
21	5	26	14	16	30	F2_494	h	a	a	a	a	a	a	a	a	a	a	a	a	h	h	h	h	h	h	h	h	h	h	h	h	h	h	h	h	h	h	h	h	h	h	h	h	h	h	h	h	h	h
17	10	27	14	16	30	F2_496	-	h	h	h	h	h	h	h	h	h	h	-	h	h	-	b	b	-	h	h	a	a	a	a	a	a	a	a	a	a	a	a	a	a	a	a	h	h	h	h	h	h	h
22	10	32	14	17	31	F2_497	-	a	a	h	h	h	-	-	-	h	h	h	h	h	-	h	h	h	h	h	a	a	a	a	a	a	a	a	a	a	a	h	h	h	h	h	h	h	h	h	h	-	h
21	5	26	14	16	30	F2_498	h	h	h	h	h	h	h	h	h	a	a	a	a	a	a	a	a	a	a	a	h	h	h	h	h	h	h	h	h	h	h	h	h	h	h	h	h	h	h	h	h	h	h
21	10	31	14	16	30	F2_499	h	h	h	h	b	b	h	h	h	h	h	h	h	h	h	h	h	h	h	h	h	h	h	h	h	h	a	a	a	a	a	h	h	h	h	h	h	h	h	h	h	h	h
19	10	29	14	16	30	F2_501	h	h	h	h	h	h	h	h	h	h	h	h	h	h	h	h	h	h	h	h	h	h	h	h	h	h	h	h	h	h	h	h	h	h	h	h	h	h	h	h	h	h	h
18	12	30	14	16	30	F2_502	b	b	b	b	h	h	h	h	h	h	h	h	h	h	h	a	a	h	h	h	h	h	h	h	h	h	h	h	h	h	h	h	h	h	h	h	h	h	h	h	h	h	h
20	11	31	14	16	30	F2_503	h	h	h	h	h	h	h	-	h	h	h	h	h	h	-	h	h	h	h	h	a	a	a	a	a	a	a	a	a	a	a	a	a	a	a	a	a	a	-	h	h	h	h
18	11	29	14	16	30	F2_504	h	h	h	h	b	b	b	b	b	b	b	b	b	b	b	b	b	b	h	h	h	h	h	h	h	h	h	h	h	h	h	h	h	h	h	h	a	a	a	a	a	a	a
20	11	31	14	16	30	F2_506	b	b	b	b	b	b	b	b	b	b	b	b	b	b	b	b	b	b	b	b	a	a	a	a	a	a	a	a	a	a	a	a	a	a	a	a	a	a	a	a	a	a	a
20	12	32	14	17	31	F2_508	-	h	h	a	-	-	a	-	-	a	a	a	a	a	-	a	a	a	a	a	a	a	a	a	a	a	a	a	a	h	h	h	h	h	h	h	h	b	-	b	b	-	b
11	9	20	14	17	31	F2_509	a	a	a	h	h	h	h	h	-	h	h	h	h	h	b	b	b	b	b	b	h	h	h	h	h	h	h	h	h	b	b	b	b	b	b	b	b	b	b	b	b	b	b
21	10	31	14	16	30	F2_510	a	a	a	a	a	a	a	a	a	a	a	a	a	a	a	a	a	a	h	h	h	h	h	h	h	a	h	h	h	h	h	h	h	h	h	h	h	h	h	h	h	h	h
22	8	30	14	16	30	F2_511	a	a	a	a	a	a	a	a	a	a	a	a	a	a	a	a	a	a	a	a	a	a	a	a	a	a	a	a	a	a	a	a	a	a	a	a	a	a	a	a	a	a	a
20	11	31	14	16	30	F2_512	h	h	h	h	h	h	h	h	h	h	h	h	h	h	h	h	h	h	h	h	a	a	a	a	a	a	a	a	a	a	a	a	a	a	a	a	h	h	h	h	h	h	h
15	12	27	14	16	30	F2_513	h	h	h	h	h	h	h	h	h	h	h	h	b	b	b	b	b	b	b	b	b	b	b	b	b	h	h	h	h	h	h	h	h	h	h	h	h	h	h	h	h	h	h
20	10	30	14	16	30	F2_514	h	h	h	b	b	b	b	b	b	b	b	b	b	b	b	b	b	b	b	b	b	b	b	b	b	b	h	h	h	h	h	h	h	h	h	h	h	h	h	h	h	h	h
20	11	31	14	16	30	F2_515	a	a	a	b	b	b	b	b	b	b	b	b	b	b	b	b	b	b	b	b	h	h	h	h	h	h	h	h	h	h	h	h	h	h	h	h	h	h	h	h	h	h	h
18	7	25	14	16	30	F2_517	h	h	h	h	h	h	h	h	h	h	h	h	h	h	h	a	a	a	a	a	b	b	b	b	b	b	b	b	b	b	b	b	b	b	b	b	b	b	b	b	b	b	b
15	11	26	14	16	30	F2_519	a	a	a	a	a	a	a	a	a	a	a	a	a	a	a	a	a	h	h	h	b	b	b	b	b	b	b	b	b	b	b	b	b	b	b	b	b	b	b	b	b	b	b
18	11	29	14	16	30	F2_520	h	h	h	h	b	b	h	h	h	b	b	b	b	b	b	b	b	b	b	b	h	h	h	h	h	h	h	h	h	h	h	h	h	h	h	h	h	h	h	h	h	h	h
21	12	33	14	16	30	F2_521	a	a	a	h	h	h	h	h	h	h	h	h	h	h	h	h	h	h	h	h	h	h	h	h	h	h	h	h	h	h	h	b	b	b	b	b	b	b	b	b	b	b	b
20	9	29	14	16	30	F2_522	h	h	h	h	h	h	h	h	h	h	h	h	h	h	b	b	b	b	b	b	h	h	h	h	h	h	a	a	a	a	a	a	a	a	a	a	a	a	a	a	a	a	a
21	11	32	14	16	30	F2_523	a	a	a	a	a	h	a	-	-	h	h	h	h	h	h	h	h	a	a	a	b	b	b	b	b	b	b	b	b	b	b	b	b	b	b	b	b	b	b	b	b	b	b
17	8	25	14	16	30	F2_524	h	h	h	h	h	h	h	h	h	a	a	a	a	a	a	a	a	a	a	a	a	a	a	a	a	a	a	a	a	a	a	h	h	h	h	h	h	h	h	h	h	h	h
20	12	32	14	16	30	F2_525	b	b	b	b	b	b	b	b	b	h	a	a	a	a	a	a	a	a	a	a	h	h	h	h	h	h	h	h	h	h	h	h	h	h	h	h	h	h	h	h	h	h	h
19	12	31	14	16	30	F2_526	a	a	a	a	a	a	a	a	a	a	a	a	a	a	a	h	h	b	b	b	a	a	a	a	a	a	a	a	a	a	a	a	a	a	a	a	h	h	h	h	h	h	h
21	12	33	14	16	30	F2_527	a	a	a	a	a	a	a	a	a	a	a	a	h	h	h	h	h	h	h	h	b	b	b	b	b	b	b	b	b	b	b	b	b	b	b	b	h	h	h	h	h	h	h
17	11	28	14	16	30	F2_528	b	h	h	a	a	a	a	a	a	a	a	a	a	a	a	h	h	h	h	h	a	a	a	a	a	a	a	a	a	a	a	a	a	a	a	a	h	h	h	h	h	h	h
20	11	31	14	16	30	F2_529	-	h	h	h	h	h	h	h	h	h	h	h	h	h	-	a	a	a	a	a	b	b	b	b	b	b	b	b	b	b	b	b	b	b	b	b	b	b	b	b	b	b	b
20	12	32	14	16	30	F2_530	b	b	b	b	b	b	b	b	b	b	b	b	b	b	b	b	b	b	b	b	a	a	a	a	a	a	a	a	a	h	h	h	h	h	h	h	h	h	h	h	h	h	h
22	12	34	14	17	31	F2_531	h	h	h	h	h	h	h	h	h	b	b	b	b	b	b	b	b	b	b	b	h	h	h	h	h	h	h	h	h	h	h	h	h	h	h	h	h	h	h	h	h	h	b
16	9	25	14	16	30	F2_532	h	h	h	b	b	b	b	b	b	b	b	b	b	b	b	b	b	b	b	b	h	h	h	h	h	h	h	h	h	h	h	h	h	h	h	h	h	h	h	h	h	h	h
20	12	32	14	16	30	F2_533	h	h	h	h	h	h	h	h	h	h	h	h	h	h	h	h	h	h	h	h	h	h	h	h	h	h	h	h	h	h	h	h	h	h	h	h	h	h	h	h	h	h	h
21	11	32	14	16	30	F2_534	b	b	b	b	b	b	b	b	b	b	b	b	b	b	b	b	b	b	b	b	h	h	h	h	h	h	b	b	b	b	b	b	b	b	b	b	b	b	b	b	b	-	b
20	12	32	14	16	30	F2_535	h	h	h	h	b	h	h	h	h	h	h	h	h	h	h	h	h	h	a	a	h	h	h	h	h	h	h	h	h	h	h	b	b	b	b	b	b	b	b	b	b	b	b
21	11	32	14	16	30	F2_536	-	a	a	h	b	b	h	h	h	h	h	h	h	h	h	h	h	h	h	h	h	h	h	h	h	h	h	h	h	h	h	h	h	h	h	h	h	h	h	h	h	h	h
16	11	27	14	16	30	F2_537	h	h	h	a	a	a	a	a	a	a	a	a	a	a	a	h	h	h	h	h	h	h	h	h	h	b	b	b	b	h	h	h	h	h	h	h	h	h	h	h	h	h	h
21	13	34	14	16	30	F2_538	b	h	h	h	h	h	h	h	h	h	a	a	a	a	a	a	a	a	a	a	h	h	h	h	h	h	h	h	h	h	h	h	h	h	h	h	h	h	h	h	h	h	h
8	8	16	14	16	30	F2_539	b	h	h	h	h	h	h	h	h	h	h	h	h	h	h	h	h	b	b	b	h	h	h	h	h	h	h	h	h	h	h	h	h	h	h	h	h	h	h	h	h	h	h
21	13	34	14	16	30	F2_540	h	a	a	a	a	a	a	h	h	h	h	h	h	h	h	h	h	h	h	h	h	h	h	h	h	h	h	h	h	h	h	h	h	h	h	h	h	h	h	h	h	h	h
21	9	30	14	16	30	F2_541	h	h	h	h	h	h	h	h	h	h	h	h	h	h	h	b	b	b	b	b	h	h	h	h	h	h	h	h	h	h	h	h	a	a	a	a	a	a	a	a	a	a	a
19	10	29	14	16	30	F2_542	b	b	b	b	b	b	b	b	b	b	b	b	b	b	h	h	h	h	h	h	b	b	b	b	b	b	b	b	b	b	b	b	b	b	b	b	b	b	b	b	b	b	b
20	13	33	14	16	30	F2_543	a	a	a	b	b	b	b	b	b	b	b	b	b	b	b	b	b	b	b	b	h	h	h	h	h	h	h	h	h	h	h	h	h	h	h	h	h	h	h	h	h	h	h
20	12	32	14	16	30	F2_544	h	h	h	b	b	b	b	b	b	b	b	b	b	b	b	b	b	-	b	b	h	h	h	h	h	b	h	h	h	h	h	h	h	h	h	h	h	h	h	h	h	h	h
20	10	30	14	16	30	F2_545	h	h	h	h	h	h	h	h	h	h	h	h	h	h	h	h	h	-	h	h	h	h	h	h	a	a	a	a	a	a	a	a	a	a	a	a	a	a	a	a	a	a	a
17	11	28	14	16	30	F2_546	h	b	b	h	h	h	h	h	h	h	h	h	h	h	h	a	a	a	a	a	h	h	h	h	h	h	h	h	h	h	h	h	h	h	h	h	h	h	h	h	h	h	h
21	11	32	14	16	30	F2_547	-	h	h	a	-	-	a	a	-	a	a	a	a	a	a	a	a	a	a	a	h	h	h	h	h	h	h	h	h	h	h	h	h	h	h	h	h	h	h	h	h	h	h
20	9	29	14	16	30	F2_548	a	a	a	a	a	a	a	a	h	h	h	h	h	h	h	h	h	h	h	h	h	h	h	h	h	h	h	h	h	h	h	h	h	h	h	h	b	b	b	b	b	b	b
18	10	28	14	16	30	F2_549	h	h	h	h	h	h	h	h	h	a	a	a	a	a	a	a	a	a	a	a	h	h	h	h	h	h	h	h	h	h	h	b	b	b	b	b	b	b	b	b	b	b	b
21	8	29	14	16	30	F2_551	h	h	h	h	h	h	h	h	h	h	a	a	a	a	a	a	a	a	a	a	a	a	a	a	a	a	a	a	a	a	a	a	a	a	a	a	a	a	a	a	a	a	a
21	9	30	14	16	30	F2_552	h	h	h	b	b	b	b	b	b	b	b	b	b	h	h	h	h	h	h	h	h	h	h	h	h	h	h	h	h	h	h	h	h	h	h	h	h	h	h	h	h	h	h
18	10	28	14	16	30	F2_553	a	h	h	h	h	h	h	-	h	h	h	h	h	h	h	h	h	h	h	h	h	h	h	h	h	h	h	h	h	b	b	b	b	b	b	b	b	b	b	b	b	b	b
20	10	30	14	16	30	F2_554	h	h	h	b	b	b	b	b	b	b	b	b	b	b	b	b	b	b	b	b	a	a	a	a	a	a	a	a	a	a	a	a	a	a	h	h	h	h	h	h	h	h	h
17	3	20	14	16	30	F2_555	h	h	h	h	h	h	h	h	h	h	h	h	h	h	h	h	h	h	h	h	b	b	b	b	b	b	b	b	b	b	b	b	b	b	b	b	b	b	b	b	b	b	b
21	12	33	14	16	30	F2_556	-	b	b	b	b	b	b	b	-	b	b	b	h	h	h	h	h	a	a	a	b	b	b	b	b	b	b	b	b	b	b	b	b	b	b	b	b	b	b	b	b	b	b
18	11	29	14	16	30	F2_557	-	h	h	h	h	h	h	h	h	h	h	h	h	h	-	h	h	h	h	h	a	a	a	a	a	h	h	h	h	h	h	h	h	h	h	h	h	h	h	h	h	h	h
20	13	33	14	16	30	F2_558	a	a	a	a	h	h	h	h	h	h	h	h	h	h	h	b	b	b	b	b	b	b	b	b	h	h	h	h	h	h	h	h	h	h	h	h	h	h	h	h	h	a	a
18	11	29	14	16	30	F2_559	h	h	h	h	h	h	h	h	h	h	h	h	h	h	h	h	h	b	b	b	b	b	b	b	b	b	b	b	b	b	b	b	b	b	b	b	b	b	b	b	b	b	b
12	7	19	14	16	30	F2_560	a	a	a	a	h	h	h	h	h	h	h	h	h	b	b	b	b	h	h	h	a	a	a	a	a	a	a	a	a	a	a	a	a	a	a	a	a	a	a	-	h	h	h
15	7	22	14	16	30	F2_561	a	a	a	a	a	a	a	a	a	a	a	a	a	a	a	a	a	h	h	h	h	h	h	h	h	h	h	h	h	h	h	h	h	h	h	h	b	b	b	b	b	b	b
21	14	35	14	17	31	F2_562	b	b	b	b	b	b	b	b	b	b	b	b	b	b	b	b	b	b	b	b	a	a	a	a	a	a	h	h	h	h	h	h	h	h	h	h	h	h	h	h	h	h	h
21	13	34	14	16	30	F2_563	b	b	b	a	a	a	a	a	a	a	a	a	a	a	a	a	a	a	a	a	b	b	b	b	b	b	b	b	b	b	b	b	b	b	h	h	h	h	h	h	h	h	h
20	10	30	14	16	30	F2_564	a	a	a	a	-	-	a	a	-	a	a	a	a	a	a	h	h	h	h	h	a	a	a	a	a	a	h	h	h	h	h	h	-	h	h	h	h	h	h	h	h	h	h
18	11	29	14	16	30	F2_565	a	a	a	h	b	b	h	h	h	h	h	h	h	h	h	h	h	h	h	h	b	b	b	b	b	b	b	b	b	b	b	b	b	b	b	b	b	b	b	b	b	b	b
20	11	31	14	16	30	F2_566	a	a	a	b	b	b	b	b	b	b	b	b	b	b	h	h	h	h	h	h	b	b	b	b	b	b	b	b	b	b	b	b	b	b	b	b	b	b	b	b	h	h	h
18	10	28	14	16	30	F2_567	h	h	h	h	h	h	h	h	h	h	h	h	h	h	h	h	h	h	h	h	h	h	h	h	h	h	h	h	h	h	h	h	h	h	h	h	a	a	a	a	a	a	a
15	0	15	14	16	30	F2_569	a	a	a	a	a	a	a	a	a	a	a	a	a	a	a	h	h	h	h	h	h	h	h	h	h	h	h	h	h	h	h	h	h	h	h	h	h	h	h	h	h	h	h
14	12	26	14	16	30	F2_570	a	a	a	a	a	a	a	a	a	a	a	a	a	a	a	a	a	h	h	h	b	b	b	b	b	b	b	b	b	b	b	b	b	b	b	h	h	h	h	h	h	h	h
18	8	26	14	17	31	F2_571	h	h	h	a	a	a	a	a	a	a	a	a	a	h	h	h	h	h	h	h	h	h	h	h	h	h	h	h	h	h	h	h	h	h	h	h	h	h	h	h	h	h	h
21	11	32	14	16	30	F2_572	b	b	b	b	b	b	b	b	b	b	b	b	b	b	b	b	b	b	b	b	h	h	h	h	h	h	h	h	h	h	h	h	h	h	h	h	h	h	h	h	b	b	b
20	10	30	14	16	30	F2_573	-	h	h	h	h	h	h	-	-	h	h	h	h	h	-	h	h	h	h	h	h	h	h	h	h	h	h	h	h	h	h	h	h	h	h	h	h	h	h	-	h	h	h
20	10	30	14	16	30	F2_574	h	h	h	h	h	h	h	h	h	h	h	h	h	h	h	h	h	h	h	h	a	a	a	a	a	a	a	a	a	a	a	a	a	a	a	a	a	a	a	a	a	a	a
21	11	32	14	16	30	F2_575	h	h	h	h	h	h	h	h	h	h	h	h	h	h	h	h	h	h	h	h	h	h	h	h	h	h	h	h	h	h	h	h	h	h	h	h	h	h	h	h	h	h	h
15	11	26	14	16	30	F2_576	a	a	a	h	h	h	h	h	h	h	h	h	h	h	-	b	b	b	b	b	h	h	h	h	h	h	h	h	h	h	h	h	h	h	h	h	h	h	h	h	h	h	h
21	12	33	14	16	30	F2_578	a	a	a	a	a	a	a	a	a	h	h	h	h	h	h	h	h	h	h	h	h	h	h	h	h	h	h	h	h	h	h	h	h	h	h	h	h	h	h	h	h	h	h
18	12	30	14	16	30	F2_581	h	h	h	b	b	b	b	b	b	b	b	b	b	b	b	b	b	b	b	b	a	a	a	a	a	a	a	a	a	a	a	a	a	a	a	a	a	a	a	a	a	a	a
17	6	23	14	16	30	F2_582	a	h	h	h	h	h	h	h	h	h	h	h	h	h	h	h	h	h	h	h	h	h	h	h	h	h	h	h	h	b	b	b	b	b	b	b	b	b	b	b	b	b	b
22	12	34	14	16	30	F2_584	a	a	a	a	-	-	a	a	-	a	a	-	a	a	-	h	h	h	h	h	a	a	a	a	a	a	a	a	a	a	a	a	a	a	a	a	a	a	a	a	a	a	a
20	10	30	14	16	30	F2_585	h	h	h	h	h	h	h	h	h	a	a	a	a	a	h	a	a	a	a	a	h	h	h	h	h	h	h	h	h	h	h	h	h	h	h	h	h	h	h	h	h	h	h
21	10	31	14	16	30	F2_586	h	h	h	h	h	h	h	h	h	h	h	h	h	h	h	h	h	b	b	b	h	h	h	h	b	b	b	b	b	b	b	b	b	b	b	b	b	b	b	b	b	b	b
22	11	33	14	16	30	F2_587	h	h	h	h	h	h	h	h	h	b	b	b	b	b	b	b	b	b	b	b	h	h	h	h	h	h	h	h	h	b	b	b	b	b	b	b	b	b	b	b	b	b	b
21	13	34	14	16	30	F2_588	h	h	h	h	h	h	h	h	h	h	h	h	h	h	h	h	h	h	h	h	h	h	h	h	h	h	h	h	h	h	h	h	h	h	h	h	h	h	h	h	h	h	h
20	12	32	14	17	31	F2_590	a	a	a	a	h	h	h	h	h	h	h	h	h	h	h	h	h	h	h	h	a	a	a	a	a	a	a	a	a	a	a	a	a	a	a	a	a	a	a	a	a	a	a
15	11	26	14	16	30	F2_591	h	h	h	a	a	a	a	a	a	a	a	a	a	a	a	a	a	h	h	h	h	h	h	h	h	h	h	h	h	h	h	h	h	h	h	h	h	h	h	h	h	h	h
19	10	29	14	16	30	F2_592	a	a	a	h	h	h	h	h	h	h	h	h	h	h	h	b	b	h	h	h	b	b	b	b	b	b	b	b	b	b	b	b	b	b	b	b	b	b	b	b	b	b	b
20	10	30	14	15	29	F2_594	b	b	b	b	b	b	b	b	b	b	b	b	b	b	b	b	b	b	b	b	h	h	h	h	h	h	h	h	h	h	h	h	h	h	h	h	h	h	h	-	a	a	a
19	11	30	14	16	30	F2_595	h	h	h	h	a	a	a	a	a	a	a	a	h	h	h	h	h	h	h	h	b	b	b	b	b	b	b	b	b	b	b	b	b	b	b	b	h	h	h	h	h	h	a
21	13	34	14	16	30	F2_596	h	h	h	h	h	h	h	b	b	b	b	b	b	b	b	b	b	b	b	b	h	h	h	h	h	b	b	b	b	b	b	b	b	b	b	b	b	b	b	h	h	h	h
20	12	32	14	16	30	F2_598	b	b	b	b	b	b	b	b	b	b	h	h	h	h	h	h	h	h	h	h	b	b	b	b	b	b	b	b	b	b	b	b	b	b	b	b	h	h	h	h	h	h	h
20	11	31	14	16	30	F2_599	h	h	b	b	b	b	b	b	b	b	b	b	b	b	b	h	h	h	h	h	b	b	b	b	b	b	b	b	b	b	b	b	b	b	b	b	b	b	b	b	b	b	b
22	12	34	14	16	30	F2_604	a	a	a	a	a	a	a	a	a	a	h	h	h	h	h	h	h	h	h	h	a	a	a	a	a	a	a	a	a	a	a	a	a	a	a	a	a	a	a	a	a	a	a
22	10	32	14	16	30	F2_607	h	h	h	h	h	h	h	h	h	h	h	h	h	h	h	h	h	h	h	h	h	h	h	h	h	h	h	h	h	h	h	h	h	h	h	b	b	h	h	b	h	h	h
17	0	17	14	17	31	F2_608	h	h	h	a	a	a	a	a	a	a	a	a	a	h	h	h	h	h	h	h	h	h	h	h	h	h	h	h	h	h	h	h	h	h	h	h	h	h	h	h	h	h	b
21	13	34	14	17	31	F2_609	h	h	h	h	h	h	h	h	h	h	h	h	h	h	h	h	h	h	h	h	a	a	a	a	a	a	a	a	a	a	a	a	a	a	a	a	a	a	a	a	a	a	a
21	9	30	14	16	30	F2_610	a	a	a	a	a	a	a	a	a	a	a	a	a	a	a	a	a	a	a	a	h	h	h	h	h	h	h	h	h	h	h	h	h	h	h	h	h	h	h	h	h	h	h
19	9	28	14	16	30	F2_612	b	b	b	b	b	b	b	b	b	b	b	b	b	h	h	h	h	h	h	h	h	h	h	h	h	h	h	h	h	h	h	h	h	h	h	h	h	h	h	h	h	h	h
16	12	28	14	16	30	F2_613	h	h	h	a	a	a	a	a	a	a	a	a	a	a	a	a	a	a	a	a	b	b	b	b	b	b	b	b	b	b	b	b	b	b	b	b	b	b	b	h	h	h	h
20	10	30	14	16	30	F2_614	a	a	a	h	h	h	h	h	h	h	h	h	h	h	h	h	h	h	h	h	h	h	h	h	h	a	a	a	a	a	a	a	a	a	a	a	a	a	a	h	h	h	h
21	11	32	14	17	31	F2_616	h	h	h	h	h	h	h	h	h	h	h	h	h	a	a	h	h	h	h	h	b	b	b	b	b	b	b	b	b	b	b	b	b	b	b	b	b	b	b	b	b	b	b
18	11	29	14	16	30	F2_617	h	h	h	h	h	h	h	h	h	h	h	h	h	h	h	h	h	h	h	h	h	h	h	h	h	h	h	h	h	h	h	h	h	h	h	h	h	h	h	h	h	h	h
21	11	32	14	16	30	F2_619	b	b	b	h	h	h	h	h	h	h	h	h	h	h	h	h	h	a	a	a	b	b	b	b	b	h	h	h	h	h	h	h	h	h	h	h	h	h	h	h	h	h	h
18	12	30	14	16	30	F2_623	h	h	h	h	h	h	h	h	h	h	h	h	h	h	h	h	h	h	h	h	h	h	h	h	h	h	h	h	h	b	b	b	b	b	b	b	b	b	b	b	b	b	b
20	12	32	14	16	30	F2_624	b	b	b	h	h	h	h	h	h	h	h	h	h	h	h	a	a	a	a	a	h	h	h	h	h	h	a	a	a	a	a	a	a	a	a	a	a	a	a	a	a	a	a
20	9	29	14	17	31	F2_629	a	a	a	a	b	b	b	-	b	b	b	b	b	b	b	b	b	h	h	h	b	b	b	b	b	b	b	b	b	b	b	b	b	b	b	b	b	b	b	b	b	b	b
15	8	23	14	16	30	F2_630	h	h	h	h	b	b	b	b	b	b	b	b	b	b	b	b	b	b	b	b	h	h	h	h	h	h	h	h	h	h	h	a	a	a	a	a	a	a	a	a	a	a	a
18	11	29	14	16	30	F2_633	a	a	a	a	a	a	a	a	a	h	h	h	h	h	h	h	h	h	h	h	h	h	h	h	h	h	h	h	h	h	h	h	h	h	h	h	h	h	h	h	h	h	h
21	10	31	14	16	30	F2_636	b	b	b	b	b	b	b	b	b	b	b	b	b	b	b	b	b	b	b	b	a	a	a	a	a	a	a	a	a	a	a	h	h	h	h	h	h	h	h	h	h	h	h
19	10	29	14	16	30	F2_638	b	h	h	h	h	h	h	h	h	h	h	h	h	h	h	h	h	h	h	h	b	b	b	b	b	b	b	b	b	b	b	b	b	b	b	b	b	h	h	h	h	h	h
19	12	31	14	16	30	F2_639	-	a	a	h	b	b	h	h	-	h	h	h	h	h	h	h	h	b	b	b	a	a	a	a	a	h	h	h	h	h	h	h	h	h	h	h	h	h	h	h	b	b	b
19	9	28	14	16	30	F2_640	a	h	h	h	h	h	h	h	h	h	h	h	h	h	h	h	h	h	h	h	b	b	b	b	b	b	b	b	b	b	b	b	b	b	b	b	b	b	b	b	b	b	b
19	11	30	14	16	30	F2_641	h	h	h	h	h	h	h	h	h	h	h	h	h	h	h	h	h	b	b	b	b	b	b	b	b	b	b	b	b	b	b	b	b	b	b	h	h	h	h	h	h	h	h
18	12	30	14	16	30	F2_642	h	h	h	h	h	h	h	h	h	h	h	h	h	h	h	a	a	a	a	a	b	b	b	b	b	b	b	b	b	b	b	b	b	b	b	b	h	h	h	h	h	h	h
20	12	32	14	16	30	F2_643	a	a	a	a	a	a	a	a	a	a	a	a	a	a	a	a	a	a	a	a	h	h	h	h	h	h	a	a	a	a	a	a	a	a	a	a	h	h	h	h	h	h	h
21	10	31	14	16	30	F2_644	h	h	h	h	h	h	h	h	h	h	h	h	h	h	h	h	h	h	h	h	b	b	b	b	b	b	b	b	b	b	b	b	b	b	b	b	h	h	h	h	h	h	h
21	12	33	14	16	30	F2_651	b	b	b	b	b	b	b	b	b	b	b	b	b	h	h	h	h	h	h	h	h	h	h	h	b	b	b	b	b	h	h	h	h	h	h	h	h	h	h	h	h	h	h
17	10	27	14	16	30	F2_656	a	a	a	a	a	a	a	a	a	a	a	a	h	h	h	h	h	h	h	h	a	a	a	a	a	a	a	a	a	a	a	a	a	a	a	a	a	a	a	-	a	a	a
16	7	23	14	16	30	F2_657	h	h	h	h	h	h	b	b	b	b	b	b	b	b	b	b	b	b	b	b	a	a	a	a	a	a	a	a	a	a	a	a	a	a	a	a	a	a	a	a	a	a	a
21	10	31	14	16	30	F2_662	a	a	a	h	h	h	h	h	h	-	h	h	h	h	b	b	b	-	b	b	h	h	h	h	h	h	h	h	h	h	h	h	h	h	h	h	h	h	h	-	h	h	h
17	8	25	14	16	30	F2_664	a	a	a	a	a	a	a	a	a	-	a	a	a	a	a	a	a	a	a	a	h	h	h	h	h	h	h	h	h	h	h	h	h	h	h	h	h	h	h	h	h	a	a
20	12	32	14	16	30	F2_666	h	h	h	h	h	h	h	h	h	b	b	b	b	b	b	h	h	h	h	h	b	b	b	b	b	b	b	b	b	b	b	b	b	b	b	b	b	b	b	b	b	b	b
16	8	24	14	16	30	F2_667	h	h	h	b	b	b	b	b	b	-	b	b	b	b	b	b	b	-	b	b	a	a	a	a	a	a	a	a	a	a	a	h	h	h	h	h	h	h	h	-	h	h	h
21	9	30	14	16	30	F2_670	h	h	h	h	h	h	h	h	h	-	h	b	b	b	b	b	b	-	b	b	h	h	h	h	h	h	h	h	h	h	h	h	h	h	h	h	a	a	a	-	a	a	a
20	10	30	14	16	30	F2_671	h	h	h	h	h	h	h	h	h	-	h	-	h	h	h	h	h	h	h	h	a	a	a	a	a	a	a	a	a	a	a	a	a	a	a	a	a	a	a	a	h	h	h
18	11	29	14	16	30	F2_672	b	h	h	h	h	h	h	h	h	-	h	h	h	h	h	h	h	h	h	h	a	a	a	a	a	a	h	h	h	h	h	h	h	h	h	h	h	h	h	h	h	h	h
20	9	29	14	16	30	F2_674	a	a	a	a	a	a	a	a	a	-	a	-	a	a	-	a	a	-	a	a	h	h	h	h	h	a	a	a	a	h	h	h	h	h	h	h	-	h	h	-	h	h	h
19	10	29	14	16	30	F2_675	h	a	a	a	a	a	a	a	a	a	a	a	a	a	a	a	a	a	a	a	b	b	b	b	b	b	b	b	b	b	b	h	h	h	h	h	h	a	a	a	a	a	a
15	11	26	14	16	30	F2_680	h	h	h	a	a	a	a	a	a	-	a	a	a	a	a	a	a	a	a	a	a	a	a	a	a	a	a	a	a	a	a	a	a	a	a	h	h	h	h	-	h	h	h
17	10	27	15	15	30	F2_685	h	h	h	b	b	b	b	b	b	-	b	b	b	b	b	h	h	h	h	h	h	h	h	h	h	h	b	b	b	b	b	b	b	b	b	b	b	b	b	b	b	b	b
18	10	28	14	16	30	F2_687	b	b	b	b	b	b	b	b	b	b	h	-	h	h	h	h	h	-	h	h	h	h	h	h	h	h	h	h	h	h	h	h	h	h	h	h	h	h	h	h	h	h	h
19	12	31	14	16	30	F2_688	h	h	h	h	h	h	h	h	h	h	h	h	h	h	b	b	b	b	b	b	b	b	b	b	b	b	b	b	b	h	h	h	h	h	h	h	h	h	h	h	h	h	h
21	11	32	14	16	30	F2_691	b	b	b	b	b	b	b	b	b	-	h	h	h	h	h	h	h	h	h	h	b	b	b	b	b	b	b	b	b	b	b	b	b	b	b	b	b	b	b	b	b	b	b
17	10	27	14	16	30	F2_693	h	h	h	a	a	a	a	a	a	-	a	-	a	a	a	a	a	-	a	a	h	h	h	h	h	h	h	h	h	h	h	h	h	h	h	h	h	h	h	-	h	h	h
21	12	33	14	16	30	F2_697	h	h	h	a	a	a	a	a	a	-	a	a	a	a	a	a	a	h	h	h	h	h	h	h	h	h	h	h	h	h	h	h	h	h	h	a	a	a	a	a	a	a	a
16	10	26	14	16	30	F2_698	h	h	h	h	h	h	h	h	h	h	h	h	h	h	h	h	h	h	h	h	a	a	a	a	h	h	h	h	h	h	h	h	h	h	h	h	h	h	h	-	h	h	h
17	7	24	14	16	30	F2_700	-	a	a	a	-	-	a	-	a	a	a	a	a	a	-	a	a	a	a	a	b	b	b	b	b	b	b	b	b	h	h	a	a	a	a	a	a	a	a	a	a	a	a
17	8	25	14	17	31	F2_706	a	a	a	h	h	h	h	h	-	b	b	b	b	b	-	b	b	b	b	b	h	h	h	h	h	h	h	h	h	h	h	h	h	h	h	h	a	a	a	a	a	a	a
19	7	26	14	16	30	F2_710	a	a	a	h	h	h	h	h	-	h	h	h	h	h	h	h	h	h	h	h	h	h	h	h	h	h	h	h	h	h	h	h	h	h	h	h	h	h	h	h	h	h	h
21	10	31	14	16	30	F2_716	-	b	b	b	b	b	-	-	b	b	b	b	b	b	-	h	h	h	h	h	b	b	b	b	b	b	b	b	b	b	b	b	b	b	b	b	b	b	b	b	b	b	b
20	6	26	14	17	31	F2_726	h	h	h	h	h	h	h	h	h	h	h	h	h	h	h	h	h	h	h	h	h	h	h	h	h	h	h	h	h	h	h	h	h	h	h	a	a	a	a	a	a	a	a
18	10	28	14	16	30	F2_729	b	b	b	b	b	b	b	b	b	b	b	b	b	b	b	b	b	b	b	b	h	h	h	h	h	b	b	b	b	b	b	b	b	b	b	b	b	b	b	b	b	b	b
20	11	31	14	17	31	F2_735	-	a	a	a	-	-	a	a	-	a	a	a	a	a	-	a	a	h	h	h	b	b	b	b	-	b	h	h	h	h	h	h	h	h	h	h	h	h	h	h	h	a	h
21	10	31	14	16	30	F2_737	a	a	a	a	h	h	a	a	-	a	a	a	a	a	-	a	a	a	a	a	h	h	h	h	h	h	h	h	-	h	h	h	h	h	h	h	h	h	h	h	h	-	h
17	10	27	14	16	30	F2_741	h	h	h	b	b	b	b	-	-	b	b	b	b	b	-	b	b	h	h	h	h	h	h	h	h	h	h	h	h	h	h	h	h	h	h	h	h	h	h	h	h	h	h
17	5	22	14	16	30	F2_745	-	a	a	h	h	h	h	-	-	h	h	h	h	h	-	h	h	a	a	a	h	h	h	h	h	h	h	h	h	h	h	h	-	h	h	h	h	h	h	h	h	h	b
18	10	28	14	16	30	F2_746	h	h	h	h	h	h	h	h	-	h	h	h	h	h	h	b	b	b	b	b	a	a	a	a	a	a	a	a	a	a	a	a	a	a	a	a	h	h	h	h	h	h	h
19	10	29	14	16	30	F2_747	-	h	h	h	a	a	a	-	-	h	h	h	h	h	h	h	h	h	h	h	h	h	h	h	h	h	h	h	h	h	h	h	h	h	h	h	h	h	h	h	h	h	h
15	11	26	14	16	30	F2_748	h	h	h	b	b	b	b	b	b	b	b	b	b	b	b	b	b	b	b	b	h	h	h	h	h	h	h	h	-	h	h	h	h	h	h	h	h	h	h	h	h	h	h
20	11	31	14	16	30	F2_752	h	h	h	h	h	h	h	h	h	h	h	h	h	h	h	h	h	h	h	h	h	h	h	h	h	h	a	a	a	a	a	a	a	a	a	a	a	a	a	a	a	a	a
19	9	28	14	16	30	F2_756	a	a	a	a	a	a	a	a	a	a	a	a	a	a	a	h	h	h	h	h	h	h	h	h	h	h	h	h	h	h	h	h	h	h	h	h	h	h	h	h	h	h	h
17	8	25	14	16	30	F2_761	h	h	h	h	h	h	h	h	-	h	h	h	h	h	h	h	h	h	h	h	h	h	h	h	h	b	b	b	b	b	b	b	b	b	b	b	b	h	h	h	h	h	h
21	11	32	14	16	30	F2_762	b	b	b	h	h	h	h	h	h	h	h	h	h	h	h	h	h	h	h	h	b	b	b	b	b	b	b	b	b	b	b	b	b	b	b	b	b	b	b	b	b	b	b
20	8	28	14	16	30	F2_763	a	a	a	a	a	a	a	-	-	a	a	a	a	a	a	a	a	a	a	a	a	a	a	a	a	a	a	a	a	a	a	a	a	a	a	h	h	h	h	h	h	-	h
[truncated: 551 more columns]
